# Supplementary material for: The Effect of Heavy Metals on Conjugation Efficiency of an F-Plasmid in Escherichia coli
Source: Antibiotics (Basel). 2022 Aug 19;11(8):1123. doi: 10.3390/antibiotics11081123 (PMC9404890; doi:10.3390/antibiotics11081123)
Supplement: Supplementary file 1 [file antibiotics-11-01123-s001.zip]

Archive with 1 entries (1 files):
- antibiotics-1848908-supplementary.pdf
